# Supplementary material for: Replication of the Association Between Keratoconus and Polymorphisms in PNPLA2 and MAML2 in a Han Chinese Population
Source: Front Genet. 2020 Jul 22;11:827. doi: 10.3389/fgene.2020.00827 (PMC7387689; doi:10.3389/fgene.2020.00827)
Supplement: Supplementary file 1 [file Table_1.XLSX]

## Sheet: 工作表1
Supplementary Table 1. SNPs association results of the four cohorts of white patients in previous GWAS (McComish et al. JAMA Ophthalmology, 2019)
SNP	Allele 1/2	GWAS discovery cohort		USA replication		AUS+NI replication		VIC replication		Han Chinese replication
		OR(95%CI)	P	OR(95%CI)	P	OR(95%CI)	P	OR(95%CI)	P	OR(95%CI)	P
rs28633403	A/G	1.56(1.31-1.86)	6.38e-07	1.20(0.99-1.47)	0.00793	1.16(0.91-1.48)	0.235	1.18(0.96-1.45)	0.109	0.98(0.67-1.42)	0.8981
rs7942159	G/A	1.66(1.39-1.98)	2.31e-08	1.39(1.14-1.71)	4.43e-05	1.20(0.93-1.55)	0.161	0.92(0.75-1.12)	0.412	1.26(0.83-1.90)	0.2808
rs10831500	T/G	0.63(0.52-0.75)	3.91e-07	0.74(0.61-0.90)	0.00569	0.92(0.71-1.18)	0.515	0.97(0.79-1.19)	0.792	1.25(0.90-1.74)	0.1901
The odds ratios were with respect to allele 1.
